# Supplementary material for: Unconventional Source of Neurotoxic Protein Aggregation from Organelle Off-Target Bax∆2 in Alzheimer’s Disease
Source: Biomolecules. 2023 Jun 10;13(6):970. doi: 10.3390/biom13060970 (PMC10296721; doi:10.3390/biom13060970)
Supplement: Supplementary file 1 [file biomolecules-13-00970-s001.zip]

Archive with 1 entries (1 files):
- biomolecules-2416445-supplementary.pdf
